# Supplementary material for: High expression of Helicobacter pylori VapD in both the intracellular environment and biopsies from gastric patients with severity
Source: PLoS One. 2020 Mar 12;15(3):e0230220. doi: 10.1371/journal.pone.0230220 (PMC7067408; doi:10.1371/journal.pone.0230220)
Supplement: S1 Table — (XLSX) [file pone.0230220.s001.xlsx]

## Sheet: Hoja1
VapD expression of H. pylori from antrum and corpus biopsies of patientes with severe gastric patologies.
Patient	Gender	Age	Dx	Antrum ΔΔCt	Corpus ΔΔCt
1	Female	49	Cancer	238.016	104015
2	Female	39	Follicular gastritis	238.371	118585
3	Female	31	Atrophic chronic gastritis	725.666	293953
4	Female	75	Atrophic chronic gastritis	1054.81	317486
5	Female	54	Atrophic chronic gastritis	1	1
6	Female	68	Atrophic chronic gastritis	0.0184055	0.599115
7	Male	41	Peptic ulcer	0.231916	678.554
8	Female	40	Atrophic chronic gastritis	0.782948	1261.76
9	Male	78	Atrophic chronic gastritis	0.307625	521.527
10	Male	73	Peptic ulcer	25.6424	210038
11	Female	76	Atrophic chronic gastritis	0.560756	20.4242
13	Female	41	Peptic ulcer	2.03803	849008
14	Female	18	Peptic ulcer	101.162	3196.12
15	Female	39	Peptic ulcer	0.676875	180.166
18	Male	43	Atrophic chronic gastritis	77.3006	691577
22	Female	81	Peptic ulcer	0.629656	153.551
27	Female	69	Peptic ulcer	4.13938	3879.99
35	Male	47	Atrophic chronic gastritis	235.846	126290
37	Male	92	Peptic ulcer	585.083	234808
38	Male	62	Peptic ulcer	920.253	470484
39	Male	58	Follicular chronic gastritis	0.0355689	10199.3
40	Male	58	Atrophic chronic gastritis	5.29342	3154.32
41	Female	50	Cancer	0.791036	5643.91
42	Male	69	Cancer	11.3771	54883.5
43	Female	78	Cancer	84.508	16217.9
44	Male	62	Atrophic chronic gastritis	0.093979	26.4924
45			No clinical data	0.0384438	319.999
46	Male		No clinical data	0.904884	158.714
47	Female	58	Atrophic chronic gastritis	6.02546e+06	166.897
48	Female	60	Atrophic chronic gastritis	0.0676861	309.785
49	Male	64	Follicular gastritis	0.227555	28.1244
50	Female	78	Atrophic chronic gastritis	2.71282	85.7845
51	Female	30	Follicular gastritis	0.0189948	1.48148e+06
52	Male	25	No clinical data	0.487949	704.915
53	Male		Atrophic chronic gastritis	0.227117	1798.13
54	Male	48	Atrophic chronic gastritis	6.05027	192.531
55	Female	47	Follicular gastritis	3.35291	273.3
56	Female	86	Atrophic chronic gastritis	0.262234	39879.1
57	Female	40	Atrophic chronic gastritis	7.20251	2504.41
58	Female	55	Follicular gastritis	4167.62	1.97969e+07
59	Male	40	Atrophic chronic gastritis	12671.8	3.32864e+07
